# Supplementary material for: Evaluating the role of indoor environmental quality in predicting ocular and general sick building syndrome: insights from the AIRMED project
Source: PeerJ. 2026 Jul 21;14:e21489. doi: 10.7717/peerj.21489 (PMC13398389; doi:10.7717/peerj.21489)
Supplement: Supplemental Information 1 [file peerj-14-21489-s001.xlsx]

## Sheet: Sheet1
record_id	age	sex	work_duration_year	eye_equipment	smoking	underlying_disease	pterygium_or_pinguecula	allergic_rhinitis	sinusitis	asthma	migraine	chronic_msk_pain	sensitive_to_smoke	sensitive_to_chem	reg_workhour_wk	ot_workhour_wk	computer_use	computer_screen_time	repetitive_movement	awkward_postures	avg_temp	avg_rh	avg_light	avg_co2	avg_formaldehyde	bacteriaCFU_10	room_size_100	eye_irr2	dry_eye2	tear2	itc_eye2	red_eye2	eye_sbs2	headache2	heavy_head2	dizziness2	nausea2	fatique2	diff_con2	gen_sbs
1	49	0	27	1	0	0	0	0	0	0	0	0	1	1	35	0	1	5	1	1	23.9	61.8	334	845	0	0.6	3.96	1	0	0	0	0	1	0	0	0	0	1	0	1
2	39	0	7	0	0	0	0	0	0	0	0	0	1	1	40	4	1	0	1	0	23.9	61.8	334	845	0	0.6	3.96	0	0	0	0	0	0	0	0	0	0	1	0	1
3	31	1	1	0	0	0	0	0	0	0	0	0	1	1	35	0	1	6	1	1	23.9	61.8	334	845	0	0.6	3.96	0	0	0	0	0	0	0	0	0	0	0	0	0
4	32	0	2	0	0	0	0	0	0	0	0	0	0	0	40	2	1	6	1	1	23.9	61.8	334	845	0	0.6	3.96	0	0	0	0	0	0	0	0	0	0	0	0	0
5	4	0	16	0	0	1	0	0	0	0	0	0	1	1	40	3	1	8	1	0	23.9	61.8	334	845	0	0.6	3.96	0	0	0	0	0	0	0	0	0	0	0	0	0
6	44	1	20	1	1	1	0	0			0	0	1	1	20	5	1	1	1	0	23.9	61.8	334	845	0	0.6	3.96	0	0	0	0	0	0	0	0	0	0	0	0	0
7	43	0	12	0	0	1	0	0	0	0	0	0	1	1	40	4	1	8	1	1	23.9	61.8	334	845	0	0.6	3.96	0	0	0	0	0	0	0	0	0	0	1	0	1
8	34	0	12	0	0	0	0	0	0	0	0	0	1	1	40	5	1	8	0	0	23.9	61.8	334	845	0	0.6	3.96	0	0	0	0	0	0	0	0	0	0	0	0	0
9	43	1	18	0	2	0	0	0	0	0	0	0	1	0	30	0	1	6	1	1	23.9	61.8	334	845	0	0.6	3.96	0	0	0	0	0	0	0	0	0	0	0	0	0
10	23	0	1	0	0	0	0	0	0	0	0	0	1	0	40	0	1	7	1	1	23.9	61.8	334	845	0	0.6	3.96	0	0	0	0	0	0	0	0	0	0	0	0	0
11	46	0	26	0	0	1	0	1	0	0	0	0	0	0	40	1	1	8	0	1	23.9	61.8	334	845	0	0.6	3.96	1	0	0	0	0	1	0	0	0	0	0	0	0
12	59	0	1	1	0	1	1	0	0	0	0	1	1	1	25	4	1	3	1	1	22.5	55.1	310	1104	0.32	5.8	6.264	0	1	0	0	0	1	0	0	0	0	0	0	0
13	57	0	30	1	0	1	0	0	0	0	0	1	1	1	45	5	1	8	1	1	22.5	55.1	310	1104	0.32	5.8	6.264	1	1	0	1	0	1	0	0	0	0	1	0	1
14	42	0	17	1	0	1	0	1	0	0	1	0	1	1	40	5	1	8	1	1	22.5	55.1	310	1104	0.32	5.8	6.264	0	0	0	0	0	0	0	1	1	0	0	0	1
15	39	0	14	0	0	0	0	0	0	0	0	0	1	1	35	10	1	9	1	0	22.5	55.1	310	1104	0.32	5.8	6.264	0	0	0	0	0	0	0	0	0	0	0	0	0
16	29	0	4	0	0	0	0	0	0	0	0	0	1	1	60	4	1	9	1	1	22.5	55.1	310	1104	0.32	5.8	6.264	0	0	0	0	0	0	0	0	0	0	0	1	1
17	27	0	3	1	0	1	0	0	0	0	1	1	1	1	72	12	1	12	1	1	22.5	55.1	310	1104	0.32	5.8	6.264	0	0	0	1	0	1	0	0	0	0	0	1	1
18	28	1	2	0	0	0	0	0	0	0	0	0	1	1	40	9	1	12	1	1	22.5	55.1	310	1104	0.32	5.8	6.264	1	1	0	1	0	1	0	0	0	0	0	1	1
19	30	1	1	0	0	0	0	0	0	0	0	0	1	1	40	2	1	8	0	1	22.5	55.1	310	1104	0.32	5.8	6.264	0	0	0	0	0	0	0	0	0	0	0	0	0
20	25	0	1	1	0	1	0	0	0	0	0	0	1	0	40	5	1	9	1	0	22.5	55.1	310	1104	0.32	5.8	6.264	0	1	0	0	0	1	0	0	0	0	0	1	1
21	31	1	1	0	0	0	0	0	0	0	0	0	1	1	40	1	1	8	1	0	22.5	55.1	310	1104	0.32	5.8	6.264	0	0	0	0	0	0	0	0	0	0	0	0	0
22	27	1	2	1	0	0	0	0	0	0	0	0	1	1	40	2	1	8	1	1	22.5	55.1	310	1104	0.32	5.8	6.264	0	0	0	0	0	0	0	1	0	1	0	1	1
23	57	0	34	1	0	0	0	0	0	0	0	0	1	1	40	10	1	6	1	1	22.5	55.1	310	1104	0.32	5.8	6.264	0	0	0	0	0	0	0	0	0	0	0	0	0
24	56	1	19	1	0	1		1				0	0	0	35	0.5	1	7	1	0	22.5	55.1	310	1104	0.32	5.8	6.264	1	1	0	1	0	1	0	0	0	0	0	0	0
25	38	1	14	0	1	0	0	0	0	0	0	0	1	1	35	6	1	7	1	0	22.5	55.1	310	1104	0.32	5.8	6.264	0	0	0	0	0	0	0	0	0	0	0	0	0
26	31	1	3	1	1	0	0	0	0	0	0	0	1	0	35	10	1	7	1	0	22.5	55.1	310	1104	0.32	5.8	6.264	0	0	0	0	0	0	0	0	0	0	0	0	0
27	38	0	9	0	0	1	0	1	0	0	0	0	1	1	40	5	1	8	1	1	22.5	55.1	310	1104	0.32	5.8	6.264	0	0	0	0	0	0	0	0	0	0	0	0	0
28	30	1	3	0	0	0	0	0	0	0	0	0	1	1	35	10	1	7	1	0	22.5	55.1	310	1104	0.32	5.8	6.264	1	1	1	1	0	1		0	0	0	1	1	1
29	31	1	5	0	0	0	0	0	0	0	0	0	1	1	35	5	0	0	1	1	22.5	55.1	310	1104	0.32	5.8	6.264	0	0	0	0	0	0	0	0	0	0	0	0	0
30	30	1	3	0	0	1	0	1	0	0	0	0	1	1	40	12	1	8	1	1	22.5	55.1	310	1104	0.32	5.8	6.264	1	1	1	0	0	1	0	0	0	0	1	0	1
31	27	1	3	0	0	0	0	0	0	0	0	0	1	0	35	1	1	7	0	0	22.5	55.1	310	1104	0.32	5.8	6.264	0	0	0	0	0	0	0	0	0	0	0	0	0
32	28	1	3	0	0	0	0	0	0	0	0	0	1	1	40	1	1	8	0	0	22.5	55.1	310	1104	0.32	5.8	6.264	0	0	0	0	0	0	0	0	0	0	0	0	0
33	57	0	33	0	0	1	0	0	1	1	0	0	1	1	40	6	1	7	1	1	22.5	55.1	310	1104	0.32	5.8	6.264	1	0	0	0	0	1	0	1	0	0	0	0	1
34	44	1	20	0	2	1	0	0	0	0	0	0	1	0	12	2	1	4	1	0	22.5	55.1	310	1104	0.32	5.8	6.264	0	0	0	0	0	0	0	0	0	0	0	0	0
35	39	1	1	0	2	1	0	0	0	0	0	0	0	0	12	2	1	4	1	1	22.5	55.1	310	1104	0.32	5.8	6.264	0	0	0	0	0	0	0	0	0	0	0	0	0
36	37	1	1	0	1	0	0	0	0	0	0	0	1	1	40	10	1	5	1	0	22.5	55.1	310	1104	0.32	5.8	6.264	0	0	0	0	0	0	0	0	0	0	0	0	0
37	48	1	20	1	0	1	0	0	0	0	0	0	0	0	15	2	1	4	1	1	22.5	55.1	310	1104	0.32	5.8	6.264	0	0	0	0	0	0	0	0	0	0	0	0	0
38	58	0	25	1	0	1	0	0	0	0	0	0	1	1	35	0	1	8	1	1	22.5	55.1	310	1104	0.32	5.8	6.264	0	0	0	0	0	0	0	0	0	0	0	0	0
39	54	1	28	0	0	0	0	0	0	0	0	0	1	1	40	0	1	5	1	1	22.5	55.1	310	1104	0.32	5.8	6.264	0	0	0	0	0	0	0	0	0	0	0	0	0
40	37	1	1	0	0	0	0	0	0	0	0	0	0	0	40	2	1	8	1	0	22.5	55.1	310	1104	0.32	5.8	6.264	0	0	0	0	0	0	0	0	0	0	0	0	0
41	25	0	3	0	0	0	0	0	0	0	0	0	1	1	30	12	1	5	1	1	22.5	55.1	310	1104	0.32	5.8	6.264	0	0	0	0	0	0	0	0	0	0	0	0	0
42	36	0	13	1	0	0	0	0	0	0	0	0	1	1	45	2	1	9	1	1	22.5	55.1	310	1104	0.32	5.8	6.264	0	0	0	0	0	0	0	0	0	0	0	0	0
43	58	1	36	0	2	0	0	0	0	0	0	0	1	1	40	56	1	10	0	1	22.5	55.1	310	1104	0.32	5.8	6.264	0	0	0	0	0	0	0	0	0	0	0	0	0
44	52	0	25	2	0	1	0	0	0	0	0	1	1	1	40	10	1	7	0	1	22.1	63.8	369	741	0	4.4	19.2	0	0	0	0	0	0	0	0	0	0	0	0	0
45	36	0	3	0	0	0	0	0	0	0	0	0	1	1	40	1	1	8	1	1	22.1	63.8	369	741	0	4.4	19.2	0	0	0	0	0	0	0	0	0	0	0	0	0
46	33	1	6	0	0	0	0	0	0	0	0	0	1	1	40	0	1	5	1	1	22.1	63.8	369	741	0	4.4	19.2	0	0	0	0	0	0	0	0	0	0	0	0	0
47	33	0	4	1	0	1	0	1	0	0	0	1	1	1	40	2.5	1	8	0	1	22.1	63.8	369	741	0	4.4	19.2	0	0	0	0	0	0	0	0	0	0	1	0	1
48	36	1	9	0	0	0	0	0	0	0	0	0	1	0	30	2	1	6	1	1	22.1	63.8	369	741	0	4.4	19.2	1	0	0	0	0	1	0	0	0	0	0	0	0
49	39	0	8	2	0	0	0	0	0	0	0	0	1	1	35	3	1	5	1	0	22.1	63.8	369	741	0	4.4	19.2	0	0	0	0	0	0	0	0	0	0	0	0	0
50	42	0	19	0	0	1	0	0	0	0	0	0	1	1	45	5	1	6	0	1	22.1	63.8	369	741	0	4.4	19.2	0	1	1	1	0	1	0	1	1	0	1	1	1
51	52	0	15	1	0	0	0	0	0	0	0	0	1	1	40	0	1	7	1	1	22.1	63.8	369	741	0	4.4	19.2	0	0	0	0	0	0	0	0	0	0	0	0	0
52	53	1	10	1	1	1	0	1	0	0	0	0	1	1	35	2.5	1	6	1	1	22.1	63.8	369	741	0	4.4	19.2	0	0	0	0	0	0	0	0	0	0	0	0	0
53	55	1	19	0	0	0	0	0	0	0	0	0	1	1	35	0	1	5	1	1	22.1	63.8	369	741	0	4.4	19.2	0	0	0	0	0	0	0	0	0	0	0	0	0
54	39	1	14	1	0	0	0	0	0	0	0	0	1	1	40	5	1	6	0	1	22.1	63.8	369	741	0	4.4	19.2	0	0	0	0	0	0	0	0	0	0	0	1	1
55	58	1	38	1	1	1	0	0	0	0	0	0	1	0	35	1	1	5	1	1	22.1	63.8	369	741	0	4.4	19.2	0	0	0	0	0	0	0	0	0	0	0	0	0
56	34	1	7	0	0	1	0	0	0	0	0	0	1	0	35	0	1	7	1	1	22.1	63.8	369	741	0	4.4	19.2	0	0	0	0	0	0	0	0	0	0	0	0	0
57	40	1	17	1	0	0	0	0	0	0	0	0	1	1	35	0	1	7	1	0	22.1	63.8	369	741	0	4.4	19.2	0	0	0	0	0	0	0	0	0	0	0	0	0
58	58	1	33	1	0	0	0	0	0	0	0	0	1	1	35	0	1	7	1	0	22.1	63.8	369	741	0	4.4	19.2	0	0	0	0	0	0	0	0	0	0	0	0	0
59	50	0	26	1	0	1	0	0	0	0	0	0	1	1	40	1.5	1	7	1	0	25.6	59.8	305	434	0	1.6	2.43	0	0	0	0	0	0	0	0	0	0	0	0	0
60	59	0	1	1	0	1	0	0	0	0	0	0	1	1	35	10	1	10	1	0	25.6	59.8	305	434	0	1.6	2.43	0	0	0	0	0	0	0	0	0	0	0	0	0
61	29	1	5	0	0	1	0	1	0	0	0	0	1	1	40	30	1	6	0	0	25.6	59.8	305	434	0	1.6	2.43	0	0	1	0	0	1	0	0	0	0	0	0	0
62	56	1	22	1	0	0	0	0	0	0	0	0	1	1	40	0	1	5	1	1	25.6	59.8	305	434	0	1.6	2.43	0	0	0	0	0	0	0	0	0	0	0	0	0
63	56	1	30	1	0	0	0	0	0	0	0	0	1	1	40	0	0	0	0	0	25.6	59.8	305	434	0	1.6	2.43	0	0	0	0	0	0	0	0	0	0	0	0	0
64	45	1	19	1	1	0	0	0	0	0	0	0	1	1	30	3	1	6	1	1	25.6	59.8	305	434	0	1.6	2.43	0	0	0	0	0	0	0	0	0	0	0	0	0
65	59	1	34	1	1	1	0	0	0	0	0	0	1	1	30	0	1	3	1	0	25.6	59.8	305	434	0	1.6	2.43	0	0	0	0	0	0	0	0	0	0	0	0	0
66	60	1	32	1	0	1	0	1	0	0	0	0	1	1	40	5	1	5	1	1	25.6	59.8	305	434	0	1.6	2.43	0	0	0	0	0	0	0	0	0	0	0	0	0
67	30	1	2	0	2	0	0	0	0	0	0	0	0	1	16	0.5	1	8	1	1	25.6	59.8	305	434	0	1.6	2.43	0	0	0	0	0	0	0	0	0	0	1	0	1
68	46	0	3	1	0	0	0	0	0	0	0	0	1	1	40	2.5	1	7	1	1	24.8	50.4	365	806	0.04	2	3.3702	1	1	0	1	0	1	0	0	0	0	0	0	0
69	33	0	1	0	0	1	0	0	0	0	0	1	1	1	40	0.5	1	8	1	0	24.8	50.4	365	806	0.04	2	3.3702	1	0	0	0	0	1	0	0	0	0	1	0	1
70	45	0	18	1	0	0	0	0	0	0	0	0	1	1	40	2.5	1	7	1	1	24.8	50.4	365	806	0.04	2	3.3702	0	0	0	0	0	0	0	0	0	0	0	0	0
71	24	0	1	2	0	1	0	1	0	0	1	0	1	1	40	5	1	7	1	1	24.8	50.4	365	806	0.04	2	3.3702	0	1	0	1	0	1	1	0	0	0	1	0	1
72	31	0	1	0	0	0	0	0	0	0	0	0	1	1	40	5	1	9	1	1	24.8	50.4	365	806	0.04	2	3.3702	1	1	0	1	0	1	0	0	0	0	0	1	1
73	38	0	14	2	0	0	0	0	0	0	0	0	1	1	40	10	1	8	1	1	24.8	50.4	365	806	0.04	2	3.3702	1	1	1	1	0	1	1	1	1	1	1	1	1
74	43	0	15	1	0	1	0	0	0	0	1	0	1	0	40	0	1	8	1	0	24.8	50.4	365	806	0.04	2	3.3702	1	0	0	0	0	1	0	0	0	0	1	1	1
75	40	0	14	2	0	1	0	0	0	0	1	0	1	1	40	2	1	8	1	1	24.8	50.4	365	806	0.04	2	3.3702	1	1	1	1	0	1	1	0	0	0	1	1	1
76	28	1	5	0	0	0	0	0	0	0	0	0	1	1	35	0	1	7	1	0	24.8	50.4	365	806	0.04	2	3.3702	1	0	0	0	1	1	0	0	0	0	0	1	1
77	32	0	4	1	0	0	0	0	0	0	0	0	1	1	40	0	1	8	1	0	24.8	50.4	365	806	0.04	2	3.3702	1	0	0	0	0	1	0	0	0	0	0	0	0
78	58	0	12	2	0	0	0	0	0	0	0	0	1	0	35	0	1	7	1	0	24.6	65.8	499.5	693	0.49	1.6	1.215	1	0	0	0	0	1	0	0	0	0	0	0	0
79	41	0	3	1	0	1	0	0	0	0	0	0	1	1	40	0	1	7	1	1	24.6	65.8	499.5	693	0.49	1.6	1.215	0	1	0	1	0	1	0	0	0	0	0	0	0
80	32	1	7	1	0	0	0	0	0	0	0	0	0	0	40	0	1	8	1	1	24.6	65.8	499.5	693	0.49	1.6	1.215	0	0	0	0	0	0	0	0	0	0	0	0	0
81	41	0	10	2	0	0	0	0	0	0	0	0	1	1	35	0	1	7	1	0	24.6	65.8	499.5	693	0.49	1.6	1.215	1	1	0	1	0	1	0	0	0	0	0	0	0
82	40	1	9	0	0	0	0	0	0	0	0	0	1	1	30	0	1	4	0	1	24.6	65.8	499.5	693	0.49	1.6	1.215	0	0	0	0	0	0	0	0	0	0	0	0	0
83	47	0	27	1	0	0	0	0	0	0	0	0	0	1	45	10	1	8	0	1	23	65	195	518	0.74	2.6	1.176	0	0	0	0	0	0	0	0	0	0	0	0	0
84	51	0	28	0	0	1	0	1	0	0	0	0	1	0	45	0	1	8	1	0	23	65	195	518	0.74	2.6	1.176	1	0	0	0	0	1	0	0	0	0	1	0	1
85	35	0	6	1	0	1	0	1	0	0	0	0	1	1	35	0	1	7	1	0	23	65	195	518	0.74	2.6	1.176	0	1	0	1	0	1	1	1	0	0	0	0	1
86	52	1	29	1	1	1	0	0	0	0	0	0	1	1	35	1	1	3	1	1	23	65	195	518	0.74	2.6	1.176	0	0	0	0	0	0	0	0	0	0	0	0	0
87	30	1	5	0	0	0	0	0	0	0	0	0	1	0	45	3	1	8	0	0	23	65	195	518	0.74	2.6	1.176	0	0	0	0	0	0	0	0	0	0	0	0	0
88	29	0	4	1	0	0	0	0	0	0	0	0	1	0	35	1	1	7	1	1	24.6	60.4	215.2	706	0.29	7.2	2.2275	0	0	0	0	0	0	0	0	0	0	0	0	0
89	28	0	5	0	0	0	0	0	0	0	0	0	1	1	40	5	1	8	1	0	24.6	60.4	215.2	706	0.29	7.2	2.2275	0	0	0	0	0	0	0	0	0	0	0	0	0
90	42	0	20	1	0	1	0	1	0	0	1	1	1	1	30	1.5	1	5	1	0	24.6	60.4	215.2	706	0.29	7.2	2.2275	0	0	0	0	0	0	0	0	0	0	0	0	0
91	27	1	1	2	2	0	0	0	0	0	0	0	0	0	35	0	1	7	1	1	24.6	60.4	215.2	706	0.29	7.2	2.2275	0	0	0	0	0	0	0	0	0	0	0	1	1
92	53	0	31	1	0	1	0	1	0	0	0	0	1	1	40	5	1	8	1	0	24.6	60.4	215.2	706	0.29	7.2	2.2275	0	0	0	0	0	0	0	0	0	0	0	0	0
93	44	0	7	1	0	0	0	0	0	0	0	0	1	0	35	3	1	7	1	0	22.9	63.6	235	1210	0.94	4.3	1.3797	0	0	0	0	0	0	0	0	0	0	0	0	0
94	36	0	9	0	0	1	0	1	0	0	0	0	1	1	40	0	1	8	1	0	22.9	63.6	235	1210	0.94	4.3	1.3797	0	0	0	0	0	0	0	0	0	0	0	0	0
95	46	0	25	1	0	1	0	0	0	0	0	0	1	1	40	10	1	8	1	1	22.9	63.6	235	1210	0.94	4.3	1.3797	0	0	0	0	0	0	0	0	0	0	0	0	0
96	60	0	36	1	0	0	0	0	0	0	0	0	1	1	40	5	1	5	1	0	22.9	63.6	235	1210	0.94	4.3	1.3797	0	0	0	0	0	0	0	0	0	0	0	0	0
97	25	0	1	2	0	0	0	0	0	0	0	0	1	1	40	4	1	8	1	1	22.9	63.6	235	1210	0.94	4.3	1.3797	0	0	0	0	0	0	0	0	0	0	0	0	0
98	29	0	4	0	0	0	0	0	0	0	0	0	1	0	40	1	1	7	1	1	22.9	63.6	235	1210	0.94	4.3	1.3797	0	0	0	0	0	0	0	0	0	0	0	0	0
99	58	0	38	1	0	0	0	0	0	0	0	0	1	1	40	5	1	3	1	1	22.9	63.6	235	1210	0.94	4.3	1.3797	0	0	0	0	0	0	0	0	0	0	0	0	0
100	37	0	3	1	0	1	0	0	0	0	0	0	1	1	40	2	1	8	1	0	22.9	65.5	347	709	1.59	3.3	1.55344	0	0	0	0	0	0	0	0	0	0	0	0	0
101	29	0	4	2	0	0	0	0	0	0	0	0	1	1	32	4	1	9	1	0	22.9	65.5	347	709	1.59	3.3	1.55344	0	0	0	0	0	0	0	0	0	0	0	0	0
102	35	0	2	0	0	0	0	0	0	0	0	0	1	1	40	5	1	7	0	1	22.9	65.5	347	709	1.59	3.3	1.55344	0	0	0	0	0	0	0	0	0	0	0	0	0
103	37	0	3	0	0	0	0	0	0	0	0	0	1	1	40	1	1	8	1	1	22.9	65.5	347	709	1.59	3.3	1.55344	0	0	0	0	0	0	0	0	0	0	0	1	1
104	29	1	1	0	0	0	0	0	0	0	0	0	1	1	40	0	1	3	0	1	22.9	65.5	347	709	1.59	3.3	1.55344	0	0	0	0	0	0	0	0	0	0	0	0	0
105	54	1	31	1	0	1	0	0	0	0	0	0	1	1	40	0	0	0	1	0	22.9	65.5	347	709	1.59	3.3	1.55344	0	0	0	0	0	0	0	0	0	0	0	0	0
106	40	0	7	0	0	0	0	0	0	0	0	0	1	1	40	5	1	5	0	0	23.9	76.6	267	526	2.58	3.1	1.1205	0	0	0	0	0	0	0	0	0	0	0	0	0
107	30	1	3	1	0	0	0	0	0	0	0	0	1	1	35	2.5	1	7	1	1	23.9	76.6	267	526	2.58	3.1	1.1205	0	0	0	0	0	0	0	0	0	0	0	0	0
108	25	0	1	0	0	0	0	0	0	0	0	0	1	1	35	5	1	7	1	0	23.9	76.6	267	526	2.58	3.1	1.1205	0	0	0	0	0	0	0	0	0	0	0	0	0
109	46	0	25	1	0	1	0	0	0	0	0	0	1	1	40	9	1	8	1	1	23.9	76.6	267	526	2.58	3.1	1.1205	1	1	0	0	0	1	0	0	0	0	0	0	0
110	30	0	4	1	0	0	0	0	0	0	0	0	1	0	35	0	1	7	1	0	23.9	76.6	267	526	2.58	3.1	1.1205	0	0	0	0	0	0	0	0	0	0	0	0	0
111	58	0	33	1	0	0	0	0	0	0	0	0	1	1	40	5	1	6	1	1	23.9	76.6	267	526	2.58	3.1	1.1205	0	1	0	0	0	1	0	0	0	0	0	0	0
112	59	1	30	1	1	1	0	0	0	0	0	0	1	1	35	0	1	6	1	0	23.5	66.4	305	728	0.56	4.1	4.092	0	0	0	0	0	0	0	0	0	0	0	0	0
113	33	0	4	0	0	0	0	0	0	0	0	0	1	1	40	0	1	8	1	1	23.5	66.4	305	728	0.56	4.1	4.092	0	0	0	0	0	0	0	0	0	0	0	0	0
114	32	1	1	1	0	0	0	0	0	0	0	0	1	1	51	0	1	8.5	1	1	23.5	66.4	305	728	0.56	4.1	4.092	0	0	0	0	0	0	0	0	0	0	0	0	0
115	23	1	1	0	0	0	0	0	0	0	0	0	1	0	35	5	1	8	1	1	23.5	66.4	305	728	0.56	4.1	4.092	0	0	0	1	0	1	0	1	1	0	1	0	1
116	37	1	10	1	0	0	0	0	0	0	0	0	1	1	40	6	1	8	1	0	23.5	66.4	305	728	0.56	4.1	4.092	0	0	0	0	0	0	0	0	0	0	0	0	0
117	37	0	10	1	0	1	0	1	0	0	0	1	1	1	40	2.5	1	7	1	0	23.5	66.4	305	728	0.56	4.1	4.092	1	1	0	1	0	1	0	0	0	0	0	0	0
118	39	0	11	0	0	1	0	1	0	0	0	1	1	1	35	5	1	7	0	0	23.5	66.4	305	728	0.56	4.1	4.092	0	1	0	1	0	1		0	0	0	0	0	0
119	36	1	1	0	2	0	0	0	0	0	0	0	0	0	40	0.5	1	8	1	1	23.5	66.4	305	728	0.56	4.1	4.092	0	1	0	0	0	1	0	0	0	0	0	0	0
120	29	1	1	0	0	0	0	0	0	0	0	0	1	1	10	3	1	5	1	0	23.5	66.4	305	728	0.56	4.1	4.092	0	0	0	0	0	0	0	0	0	0	0	0	0
121	47	1	25	1	0	1	1	0	0	0	0	0	1	1	25	5	1	5	1	0	23.5	66.4	305	728	0.56	4.1	4.092	0	0	0	0	0	0	0	0	0	0	0	0	0
122	53	0	28	1	0	0	0	0	0	0	0	0	1	1	40	0	1	5	1	0	23.4	66.4	106	930.64	0	7.4	1.53328	0	0	0	0	0	0	0	0	0	0	0	0	0
123	37	0	15	2	0	0	0	0	0	0	0	0	1	1	35	0	1	5	1	1	23.4	66.4	106	930.64	0	7.4	1.53328	0	0	0	0	0	0	0	0	0	0	0	0	0
124	34	0	4	0	0	1	0	0	0	0	0	0	1	1	40	0	1	8	1	1	23.4	66.4	106	930.64	0	7.4	1.53328	0	0	0	0	0	0	0	0	0	0	0	0	0
125	39	0	7	1	0	0	0	0	0	0	0	0	1	1	40	1	1	8	1	1	23.4	66.4	106	930.64	0	7.4	1.53328	1	0	0	0	0	1	1	1	1	0	1	0	1
126	31	0	1	0	0	0	0	0	0	0	0	0	1	1	30	0	1	6	1	1	23.4	66.4	106	930.64	0	7.4	1.53328	0	0	0	0	0	0	0	0	0	0	1	1	1
127	35	0	11	1	0	0	0	0	0	0	0	0	1	1	40	0	1	7	1	1	23.4	66.4	106	930.64	0	7.4	1.53328	1	1	0	1	0	1	0	0	0	0	0	0	0
128	50	0	21	1	0	0	0	0	0	0	0	0	1	0	40	0	1	7	1	1	23.4	66.4	106	930.64	0	7.4	1.53328	0	0	0	0	0	0	0	0	0	0	0	0	0
129	29	0	2.7	0	0	0	0	0	0	0	0	0	1	0	35	0	1	7	1	1	23.4	66.4	106	930.64	0	7.4	1.53328	0	0	0	0	0	0	0	0	0	0	0	0	0
130	51	0	20	1	0	0	0	0	0	0	0	0	1	1	40	0	1	8	1	1	23.4	66.4	106	930.64	0	7.4	1.53328	0	0	0	0	0	0	0	0	0	0	0	0	0
131	39	1	9	0	0	0	0	0	0	0	0	0	1	1	40	5	0	0	1	1	23.4	66.4	106	930.64	0	7.4	1.53328	0	0	0	0	0	0	0	0	0	0	0	0	0
132	45	0	20	1	0	0	0	0	0	0	0	0	1	1	40	6	1	6	0	0	23.7	70.6	297	559	2.09	2.3	1.8354	0	0	0	0	0	0	0	0	0	0	0	0	0
133	26	1	3	1	0	0	0	0	0	0	0	0	1	1	40	0	1	7	1	1	23.7	70.6	297	559	2.09	2.3	1.8354	0	0	0	0	0	0	1	0	0	0	0	0	1
134	42	1	14	0	1	0	0	0	0	0	0	0	1	1	35	12	1	6	1	1	23.7	70.6	297	559	2.09	2.3	1.8354	0	0	0	0	0	0	0	0	0	0	0	0	0
135	33	0	2.8	2	0	0	0	0	0	0	0	0	1	1	40	2	1	7	1	1	24.4	64.8	439	909	1.31	7.8	1.274	0	1	0	0	0	1	0	0	0	0	0	0	0
136	30	0	1	1	0	0	0	0	0	0	0	0	1	0	40	1	1	8	0	1	24.4	64.8	439	909	1.31	7.8	1.274	1	1	0	1	0	1	0	0	0	0	0	0	0
137	35	0	7	1	0	0	0	0	0	0	0	0	1	0	35	2	1	7	1	1	24.4	64.8	439	909	1.31	7.8	1.274	0	1	0	0	0	1	0	0	0	0	0	0	0
138	29	1	4	0	2	0	0	0	0	0	0	0	1	1	35	0	1	7	1	1	24.4	64.8	439	909	1.31	7.8	1.274	0	0	0	0	0	0	0	0	0	0	0	0	0
139	59	1	38	1	0	1	0	1	0	0	0	0	0	0	25	0	1	4	1	1	24.4	64.8	439	909	1.31	7.8	1.274	0	1	0	0	0	1	0	0	0	0	0	0	0
140	25	1	3	0	0	1	1	0	0	0	0	0	0	0	40	3	1	7	1	0	24.4	64.8	439	909	1.31	7.8	1.274	1	1	0	1	0	1	1	1	1	0	0	0	1
141	28	1	3	0	0	0	0	0	0	0	0	0	1	1	35	0	1	6	0	0	24.4	64.8	439	909	1.31	7.8	1.274	0	0	0	1	0	1	0	0	0	0	0	0	0
142	50	1	28	1	2	0	0	0	0	0	0	0	1	0	20	0	0	0	1	0	24.4	64.8	439	909	1.31	7.8	1.274	0	0	0	0	0	0	0	0	0	0	0	0	0
143	45	0	22	1	0	0	0	0	0	0	0	0	1	1	40	0	1	4	1	1	23.8	56.9	332	640	0.36	1.5	4.1876	0	0	0	0	0	0	0	0	0	0	0	0	0
144	58	0	23	0	0	0	0	0	0	0	0	0	1	1	40	5	0	0	1	1	23.8	56.9	332	640	0.36	1.5	4.1876	0	0	0	0	0	0	0	0	0	0	0	0	0
145	28	0	2	0	0	0	0	0	0	0	0	0	1	1	40	0	1	7	1	1	23.8	56.9	332	640	0.36	1.5	4.1876	0	0	0	0	0	0	0	0	0	0	0	0	0
146	33	0	2	1	0	0	0	0	0	0	0	0	0	0	35	0	1	7	1	1	23.8	56.9	332	640	0.36	1.5	4.1876	0	0	0	0	0	0	0	0	0	0	0	0	0
147	29	0	2	1	0	1	0	1	0	0	0	0	1	1	40	0	1	6	0	0	23.8	56.9	332	640	0.36	1.5	4.1876	0	0	0	0	0	0	0	0	0	0	0	0	0
148	54	0	26	1	0	1	1	0	0	0	0	0	1	0	40	0	1	8	1	1	23.8	56.9	332	640	0.36	1.5	4.1876	0	0	0	0	0	0	0	0	0	0	0	0	0
149	40	1	15	0	0	0	0	0	0	0	0	0	1	1	40	2.5	1	8	1	0	23.8	56.9	332	640	0.36	1.5	4.1876	0	0	0	0	0	0	0	0	0	0	0	0	0
150	37	0	13	0	0	1	0	1	0	0	0	1	1	1	24	6	1	7	1	1	24.1	57.5	265	592	1.23	2.3	1.5725	0	0	0	0	0	0	0	0	0	0	0	0	0
151	51	0	1	0	0	1	0	0	1	0	0	0	1	1	40	1	1	7	1	1	24.1	57.5	265	592	1.23	2.3	1.5725	0	0	0	0	0	0	0	0	0	0	0	0	0
152	34	0	1	0	0	0	0	0	0	0	0	0	1	1	40	1	1	8	1	0	24.1	57.5	265	592	1.23	2.3	1.5725	1	0	0	0	0	1	0	0	0	0	0	0	0
153	42	0	20	1	0	0	0	0	0	0	0	0	1	0	40	0	1	7	1	1	23.7	61.5	276	550	0.77	2.7	1.792	0	0	0	0	0	0	0	0	0	0	0	0	0
154	44	0	19	1	0	1	0	1	0	0	0	0	1	1	35	5	1	5	1	1	23.7	61.5	276	550	0.77	2.7	1.792	1	1	1	0	0	1	0	0	0	0	0	0	0
155	56	0	1	1	0	1	0	0	0	0	0	0	1	1	40	5	1	4	1	1	23.7	61.5	276	550	0.77	2.7	1.792	1	1	0	0	0	1	1	1	1	0	0	0	1
156	30	1	2	1	0	1	0	0	0	0	0	0	1	1	40	4	1	7	1	1	23.7	61.5	276	550	0.77	2.7	1.792	0	0	0	0	0	0	0	0	0	0	0	0	0
157	32	0	9	0	0	1	0	1	0	0	0	0	1	1	40	10	1	8	1	1	24.5	66.4	408	934	2.49	5.7	2.35973	0	0	0	0	0	0	0	0	0	0	0	0	0
158	35	1	2	0	2	1	0	0	0	0	1	1	1	0	45	4	0	0	1	0	24.5	66.4	408	934	2.49	5.7	2.35973	0	0	0	0	0	0	0	0	0	0	0	0	0
159	36	0	7	0	0	0	0	0	0	0	0	0	1	1	40	1	1	8	1	1	24.5	66.4	408	934	2.49	5.7	2.35973	0	0	0	0	0	0	0	0	0	0	0	1	1
160	34	0	12	0	0	0	0	0	0	0	0	0	1	1	40	2	1	7	1	1	24.5	66.4	408	934	2.49	5.7	2.35973	1	0	1	0	0	1	1	0	0	0	0	0	1
161	45	0	3	1	0	0	0	0	0	0	0	0	1	1	40	2.5	1	2	1	1	24.5	66.4	408	934	2.49	5.7	2.35973	1	1	0	1	1	1	0	1	0	0	1	0	1
162	35	0	1	0	0	0	0	0	0	0	0	0	1	1	40	2.5	1	8	1	1	24.5	66.4	408	934	2.49	5.7	2.35973	1	1	1	1	1	1	0	0	0	0	0	0	0
163	48	0	25	0	0	0	0	0	0	0	0	0	1	0	25	0	1	5	1	1	24.6	62.6	588	744	2.57	3.2	1.6848	0	0	0	0	0	0	0	0	0	0	0	0	0
164	35	1	12	0	1	1	0	0	0	0	0	0	1	1	48	1	1	6	0	1	24.6	62.6	588	744	2.57	3.2	1.6848	1	1	0	1	0	1	0	0	0	0	0	0	0
165	24	1	1	0	0	0	0	0	0	0	0	0	1	1	40	0	1	1	1	1	24.6	62.6	588	744	2.57	3.2	1.6848	0	0	0	0	0	0	0	0	0	0	0	0	0
166	54	0	29	1	0	1	0	1	0	0	0	0	1	1	25	0	1	5	1	1	24.6	62.6	588	744	2.57	3.2	1.6848	0	0	0	0	0	0	0	0	0	0	0	0	0
167	38	0	15	2	0	1	0	1	0	0	0	1	1	1	30	2	1	8	0	0	24.6	62.6	588	744	2.57	3.2	1.6848	0	0	0	0	0	0	0	0	0	0	0	1	1
168	30	0	8	2	0	0	0	0	0	0	0	0	1	1	40	35	1	8	1	0	24.6	62.6	588	744	2.57	3.2	1.6848	1	1	0	1	0	1	0	0	0	0	0	0	0
169	37	0	14	1	0	0	0	0	0	0	0	0	1	0	40	1	1	8	1	1	24.6	62.6	588	744	2.57	3.2	1.6848	0	1	0	1	0	1	1	1	1	0	1	1	1
170	42	1	19	0	0	1	0	1	0	0	0	1	1	0	30	3	1	6	1	1	24.6	62.6	588	744	2.57	3.2	1.6848	0	0	0	0	0	0	0	0	0	0	0	0	0
171	26	0	1	2	0	0	0	0	0	0	0	0	1	1	40	0	1	8	1	1	24.6	62.6	588	744	2.57	3.2	1.6848	1	1	1	1	0	1	0	0	0	0	0	0	0
172	27	0	1	1	0	1	0	1	0	0	0	0	1	0	30	0	1	6	1	0	24.6	62.6	588	744	2.57	3.2	1.6848	0	0	0	0	0	0	0	0	0	0	0	0	0
173	28	1	3	1	0	0	0	0	0	0	0	0	1	0	30	0	1	6	1	1	24.6	62.6	588	744	2.57	3.2	1.6848	0	0	0	0	0	0	0	0	0	0	0	1	1
174	58	1	42	1	1	1	1	0	0	0	0	0	1	0	35	0	1	8	1	1	24.6	62.6	588	744	2.57	3.2	1.6848	0	0	0	0	0	0	0	0	0	0	0	0	0
175	60	0	40	1	0	1	0	1	0	0	0	0	1	1	40	3	1	6	1	1	22.9	69	351	616	0.38	2.8	6.096	0	0	0	0	0	0	0	0	0	0	0	0	0
176	55	0	33	1	0	1	0	0	0	0	0	1	1	0	45	4	1	1	1	1	22.9	69	351	616	0.38	2.8	6.096	0	0	0	0	0	0	0	0	0	0	0	0	0
177	52	0	30	1	0	0	0	0	0	0	0	0	1	1	40	5	1	1	1	0	22.9	69	351	616	0.38	2.8	6.096	0	0	0	0	0	0	0	0	0	0	0	0	0
178	40	0	19	0	0	0	0	0	0	0	0	0	1	0	45	0	1	4	1	1	22.9	69	351	616	0.38	2.8	6.096	0	0	0	0	0	0	0	0	0	0	0	0	0
179	43	0	20	0	0	1	0	0	0	0	0	0	1	1	40	5	1	7	1	1	22.9	69	351	616	0.38	2.8	6.096	0	0	0	0	0	0	0	0	0	0	0	0	0
180	27	1	3	1	2	0	0	0	0	0	0	0	1	1	45	2	1	6	1	1	22.9	69	351	616	0.38	2.8	6.096	0	0	0	0	0	0	1	1	1	1	1	1	1
181	57	0	26	1	0	0	0	0	0	0	0	0	1	1	40	0	1	8	0	0	22.9	69	351	616	0.38	2.8	6.096	0	0	0	0	0	0	0	0	0	0	0	0	0
182	41	0	14	0	0	0	0	0	0	0	0	0	1	1	40	10	1	6	1	1	22.9	69	351	616	0.38	2.8	6.096	0	0	0	0	0	0	0	0	0	0	0	0	0
183	59	1	29	1	0	1	0	0	0	0	0	1	1	0	35	0	1	6	1	1	22.9	69	351	616	0.38	2.8	6.096	0	0	1	0	0	1	0	0	0	0	0	0	0
184	56	0	10	1	0	1	0	0	0	0	0	0	1	1	45	1	1	8	1	0	22.9	69	351	616	0.38	2.8	6.096	1	1	1	1	0	1	0	0	0	0	0	1	1
185	42	0	3	0	0	1	0	0	0	0	0	0	1	1	40	0	1	8	0	0	22.9	69	351	616	0.38	2.8	6.096	0	0	0	0	0	0	0	0	0	0	0	0	0
186	47	0	18	0	0	1	0	1	0	0	0	0	1	1	40	1	1	8	1	1	22.9	69	351	616	0.38	2.8	6.096	0	0	0	0	0	0	0	0	0	0	0	0	0
187	33	0	1	2	0	1	0	1	0	0	0	0	1	1	40	3	1	7	0	1	22.9	69	351	616	0.38	2.8	6.096	0	0	0	0	0	0	0	0	0	0	0	0	0
188	54	0	30	1	0	0	0	0	0	0	0	0	1	0	40	0	1	5	1	1	22.9	69	351	616	0.38	2.8	6.096	0	0	0	0	0	0	0	0	0	0	0	0	0
189	25	0	2	0	0	0	0	0	0	0	0	0	1	1	40	3	1	8	1	1	22.9	69	351	616	0.38	2.8	6.096	1	1	0	1	0	1	1	1	1	0	1	1	1
190	43	0	20	1	0	0	0	0	0	0	0	0	0	0	35	2	1	3	1	0	22.9	69	351	616	0.38	2.8	6.096	0	0	0	0	0	0	0	0	0	0	0	0	0
191	37	0	15	0	0	0	0	0	0	0	0	0	1	1	40	0	1	8	0	0	22.9	69	351	616	0.38	2.8	6.096	1	1	0	1	0	1	0	0	0	0	0	0	0
192	30	0	5	0	0	1	0	0	0	0	0	0	1	1	40	1	1	8	0	0	22.9	69	351	616	0.38	2.8	6.096	0	0	0	0	0	0	0	0	0	0	1	0	1
193	37	0	9	0	0	0	0	0	0	0	0	0	1	1	40	3	1	8	1	1	22.9	69	351	616	0.38	2.8	6.096	1	1	0	1	0	1	1	1	1	0	1	1	1
194	25	0	2	2	0	0	0	0	0	0	0	0	1	1	40	9	1	8	1	1	22.9	69	351	616	0.38	2.8	6.096	1	1	0	0	0	1	1	1	1	0	1	1	1
195	46	0	26	1	0	0	0	0	0	0	0	0	1	1	35	16	1	6	1	1	22.9	69	351	616	0.38	2.8	6.096	0	0	0	0	0	0	1	1	1	0	1	0	1
196	35	0	10	0	0	1	0	0	0	0	0	0	1	1	40	0	1	8	1	0	22.9	69	351	616	0.38	2.8	6.096	0	0	0	0	0	0	0	0	0	0	0	0	0
197	46	1	25	1	0	1	0	0	0	0	0	0	1	1	35	0	1	6	1	1	22.9	69	351	616	0.38	2.8	6.096	1	1	1	1	0	1	0	0	0	0	0	0	0
198	42	0	14	0	0	0	0	0	0	0	0	0	1	0	40	0	1	8	0	0	22.9	69	351	616	0.38	2.8	6.096	0	0	0	0	0	0	0	0	0	0	0	0	0
199	27	0	2	1	0	0	0	0	0	0	0	0	1	1	40	0	1	8	1	0	22.9	69	351	616	0.38	2.8	6.096	1	0	0	0	0	1	0	0	0	0	0	0	0
200	36	0	10	0	0	0	0	0	0	0	0	0	1	0	40	0	1	8	1	1	22.9	69	351	616	0.38	2.8	6.096	0	0	0	0	0	0	0	0	0	0	0	0	0
201	57	0	37	0	0	1	0	0	0	0	0	0	1	0	49	0	1	2	1	0	22.9	69	351	616	0.38	2.8	6.096	0	0	0	0	0	0	0	0	0	0	0	0	0
202	55	0	34	1	0	0	0	0	0	0	0	0	1	1	50	6	1	8	1	0	22.9	69	351	616	0.38	2.8	6.096	0	0	0	0	0	0		0	0	0	0	1	1
203	33	1	8	1	0	0	0	0	0	0	0	0	1	1	40	9	1	8	1	1	22.9	69	351	616	0.38	2.8	6.096	0	0	1	0	0	1	0	1	0	0	1	0	1
204	53	1	18	1	1	1	0	0	0	0	1	0	0	0	40	0	1	8	1	0	22.9	69	351	616	0.38	2.8	6.096	0	0	0	0	0	0	0	0	0	0	0	0	0
205	58	1	1	1	1	1	0	0	0	0	0	0	1	1	30	0	0	0	0	0	22.9	69	351	616	0.38	2.8	6.096	0	0	0	0	0	0	0	0	0	0	0	0	0
206	53	0	31	1	0	1	0	1	0	0	0	0	1	1	45	10	1	5	1	1	24.1	61.4	319	873	0.28	4.1	3.66016	1	1	1	0	0	1	0	0	0	0	0	0	0
207	47	0	19	0	0	1	0	0	0	0	0	0	1	1	40	2	1	8	1	1	24.1	61.4	319	873	0.28	4.1	3.66016	0	0	0	0	0	0	0	0	0	0	0	0	0
208	37	0	14	1	0	1	0	0	0	0	0	0	1	0	40	5	1	8	1	0	24.1	61.4	319	873	0.28	4.1	3.66016	0	0	0	0	0	0	0	0	0	0	0	0	0
209	58	0	1	0	0	0	0	0	0	0	0	0	1	1	35	2.5	1	7	0	0	24.1	61.4	319	873	0.28	4.1	3.66016	0	0	0	0	0	0	0	0	0	0	0	0	0
210	35	1	3	0	0	0	0	0	0	0	0	0	1	0	45	3	1	8	1	0	24.1	61.4	319	873	0.28	4.1	3.66016	0	0	0	0	0	0	0	0	0	0	0	0	0
211	57	0	29	1	0	1	0	0	0	0	0	0	1	0	40	0	1	6	1	1	24.1	61.4	319	873	0.28	4.1	3.66016	0	0	0	0	0	0	0	0	0	0	0	0	0
212	47	1	1	0	0	0	0	0	0	0	0	0	1	1	35	2.5	1	7	1	0	24.1	61.4	319	873	0.28	4.1	3.66016	0	0	0	0	0	0	0	0	0	0	0	0	0
213	28	0	1	0	0	1	0	0	0	0	0	0	0	0	40	6	1	8	1	1	24.1	61.4	319	873	0.28	4.1	3.66016	0	0	0	0	0	0	0	0	0	0	0	0	0
214	27	1	3	0	0	1	0	0	0	0	0	0	1	1	40	8	1	8	1	0	24.1	61.4	319	873	0.28	4.1	3.66016	0	0	0	0	0	0	0	0	0	0	0	1	1
215	59	0	20	0	0	1	0	1	0	0	0	0	1	0	40	15	1	6	1	1	24.1	61.4	319	873	0.28	4.1	3.66016	0	0	0	0	0	0	0	0	0	0	0	0	0
216	35	1	12	0	1	1	0	0	0	0	0	0	1	1	40	5	1	7	1	1	24.1	61.4	319	873	0.28	4.1	3.66016	0	0	0	0	0	0	1	0	0	0	0	1	1
217	37	0	13	2	0	1	0	0	0	0	0	0	0	1	40	2	1	8	0	1	24.1	61.4	319	873	0.28	4.1	3.66016	1	1	0	1	0	1	0	0	0	0	0	0	0
218	25	0	2	2	0	0	0	0	0	0	0	0	1	0	40	5	1	8	0	0	24.1	61.4	319	873	0.28	4.1	3.66016	1	1	0	0	0	1	0	0	0	0	0	0	0
219	29	0	2	0	0	0	0	0	0	0	0	0	1	0	40	5	1	6	1	1	24.1	61.4	319	873	0.28	4.1	3.66016	1	1	1	0	0	1	0	0	0	0	1	0	1
220	57	0	26	1	0	1	0	0	0	0	0	0	1	1	45	0	1	6	1	1	24.1	61.4	319	873	0.28	4.1	3.66016	0	0	0	0	0	0	0	0	0	0	0	0	0
221	30	0	2	0	0	0	0	0	0	0	0	0	1	1	40	5	1	8	0	0	24.1	61.4	319	873	0.28	4.1	3.66016	0	1	0	0	0	1	0	0	0	0	0	0	0
222	29	0	5	1	0	0	0	0	0	0	0	0	1	0	40	5	1	8	1	1	24.1	61.4	319	873	0.28	4.1	3.66016	0	1	0	1	0	1	0	1	0	0	0	1	1
223	24	0	2	0	0	0	0	0	0	0	0	0	1	1	30	5	1	7	1	1	24.1	61.4	319	873	0.28	4.1	3.66016	0	0	0	0	0	0	0	0	0	0	0	0	0
224	28	1	2	0	0	0	0	0	0	0	0	0	1	1	35	3	1	5	1	1	24.1	61.4	319	873	0.28	4.1	3.66016	0	0	0	0	0	0	0	0	0	0	0	1	1
225	29	1	3	1	1	0	0	0	0	0	0	0	0	1	40	5	1	7	1	0	24.1	61.4	319	873	0.28	4.1	3.66016	0	0	0	0	0	0	0	0	0	0	0	0	0
226	26	1	2	1	0	0	0	0	0	0	0	0	1	0	35	0	1	6	1	1	24.1	61.4	319	873	0.28	4.1	3.66016	0	0	0	0	0	0	0	0	0	0	0	1	1
227	40	1	16	0	0	0	0	0	0	0	0	0	1	1	40	10	1	8	1	1	24.1	61.4	319	873	0.28	4.1	3.66016	0	0	0	0	0	0	0	0	0	0	0	1	1
228	56	1	1	0	0	0	0	0	0	0	0	0	1	1	40	0	1	5	1	0	24.1	61.4	319	873	0.28	4.1	3.66016	0	0	0	0	0	0	0	0	0	0	0	0	0
229	59	0	1	0	0	1	0	0	0	0	0	1	1	1	40	15	1	2	1	1	21.4	55.8	452	919	0.7	1.9	5.89	0	0	0	0	0	0	0	0	0	0	0	0	0
230	42	0	18	0	0	0	0	0	0	0	0	0	1	0	40	5	1	6	1	0	21.4	55.8	452	919	0.7	1.9	5.89	0	0	0	0	0	0	0	0	0	0	0	0	0
231	38	0	13	1	0	0	0	0	0	0	0	0	1	1	40	2	1	6	1	1	21.4	55.8	452	919	0.7	1.9	5.89	0	0	0	0	0	0	0	0	0	0	0	0	0
232	27	0	2	0	0	0	0	0	0	0	0	0	0	0	35	40	1	8	1	1	21.4	55.8	452	919	0.7	1.9	5.89	0	0	0	0	0	0	0	0	0	0	0	0	0
233	49	1	32	0	0	0	0	0	0	0	0	0	0	0	40	5	1	7	1	0	21.4	55.8	452	919	0.7	1.9	5.89	0	0	0	0	0	0	0	0	0	0	0	0	0
234	60	1	38	1	0	1	0	0	0	0	0	0	1	0	48	3	1	7	1	1	21.4	55.8	452	919	0.7	1.9	5.89	1	1	1	1	0	1	0	0	0	0	0	0	0
235	27	0	2	0	0	1	0	0	0	0	0	0	1	0	40	3	1	8	1	1	21.4	55.8	452	919	0.7	1.9	5.89	0	1	0	1	0	1	1	0	0	0	0	1	1
236	33	1	1	1	0	0	0	0	0	0	0	0	1	1	40	3	1	8	1	1	21.4	55.8	452	919	0.7	1.9	5.89	0	0	0	0	0	0	0	0	0	0	0	0	0
237	57	0	37	1	0	1	0	0	0	0	0	0	1	1	40	0	1	8	1	1	21.4	55.8	452	919	0.7	1.9	5.89	0	0	0	0	0	0	0	0	0	0	0	0	0
238	27	1	4	1	0	0	0	0	0	0	0	0	0	0	40	2	1	6	1	1	21.4	55.8	452	919	0.7	1.9	5.89	0	0	0	0	0	0	0	0	0	0	0	0	0
239	40	1	14	1	1	0	0	0	0	0	0	0	1	1	40	2	1	6	0	1	21.4	55.8	452	919	0.7	1.9	5.89	0	0	0	0	0	0	0	0	0	0	0	0	0
240	51	0	31	1	0	0	0	0	0	0	0	0	1	1	35	0	1	1	0	0	21.4	55.8	452	919	0.7	1.9	5.89	0	0	0	0	0	0	0	0	0	0	0	0	0
241	27	0	1	0	0	0	0	0	0	0	0	0	1	1	40	4	1	8	0	0	21.4	55.8	452	919	0.7	1.9	5.89	0	0	0	0	0	0	0	0	0	0	0	0	0
242	22	1	1	0	1	0	0	0	0	0	0	0	1	1	30	5	1	2	0	1	21.4	55.8	452	919	0.7	1.9	5.89	1	1	0	0	1	1	0	0	0	0	0	0	0
243	41	1	14	1	1	0	0	0	0	0	0	0	1	1	35	2	1	6	1	1	21.4	55.8	452	919	0.7	1.9	5.89						0							0
244	24	1	2	1	0	0	0	0	0	0	0	0	1	1	30	5	1	3	1	1	21.4	55.8	452	919	0.7	1.9	5.89	0	0	0	0	0	0	0	0	0	0	0	0	0
245	37	1	9	0	1	0	0	0	0	0	0	0	1	1	32	0	1	8	1	1	21.4	55.8	452	919	0.7	1.9	5.89	0	0	0	0	0	0	0	0	0	0	0	0	0
246	24	0	4	0	0	0	0	0	0	0	0	0	1	1	40	0	1	1	1	0	23.2	62.2	305	866	1.35	6.5	3.9216	0	0	0	0	0	0	0	0	0	0	0	0	0
247	26	0	3	0	0	0	0	0	0	0	0	0	1	1	40	0	1	7	1	0	23.2	62.2	305	866	1.35	6.5	3.9216	0	0	0	0	0	0	0	0	0	0	0	0	0
248	48	1	12	0	0	0	0	0	0	0	0	0	1	1	40	0	0	0	1	1	23.2	62.2	305	866	1.35	6.5	3.9216	0	0	0	0	0	0	0	0	0	0	0	0	0
249	43	1	19	0	1	1	0	0	0	0	0	0	1	1	40	0	0	0	1	1	23.2	62.2	305	866	1.35	6.5	3.9216	0	0	0	0	0	0	0	0	0	0	1	0	1
250	41	1	14	0	0	0	0	0	0	0	0	0	0	0	40	0	0	0	1	1	23.2	62.2	305	866	1.35	6.5	3.9216	0	0	0	0	0	0	0	0	0	0	0	0	0
251	30	0	2	0	0	0	0	0	0	0	0	0	1	1	40	0	0	0	1	1	23.2	62.2	305	866	1.35	6.5	3.9216	0	0	0	0	0	0	0	0	0	0	0	0	0
252	53	1	1	1	1	1	0	0	0	0	1	0	1	1	49	7	1	8	1	0	23.2	62.2	305	866	1.35	6.5	3.9216	0	0	0	0	0	0	0	0	0	0	0	0	0
253	57	1	30	1	0	1	0	0	0	0	0	0	1	0	35	2	0	0	0	1	23.3	53.5	195	571	0.14	7.7	3.7926	0	0	0	0	0	0	0	0	0	0	0	0	0
254	56	1	25	0	0	0	0	0	0	0	0	0	1	1	9	1.5	1	2	1	1	23.3	53.5	195	571	0.14	7.7	3.7926	0	0	0	0	0	0	0	0	0	0	0	0	0
255	35	1	1	0	1	0	0	0	0	0	0	0	1	1	10	5	0	0	1	1	23.3	53.5	195	571	0.14	7.7	3.7926	0	0	0	0	0	0	0	0	0	0	0	0	0
256	28	1	1	0	0	0	0	0	0	0	0	0	0	0	40	0	1	6	0	0	23.3	53.5	195	571	0.14	7.7	3.7926	1	1	0	0	1	1	0	0	0	0	0	0	0
257	30	1	1	0	2	0	0	0	0	0	0	0	1	1	40	2	0	0	0	1	23.3	53.5	195	571	0.14	7.7	3.7926	0	0	0	0	0	0	0	0	0	0	0	0	0
258	59	1	26	0	0	0	0	0	0	0	0	0	1	1	25	0	0	0	1	1	23.3	53.5	195	571	0.14	7.7	3.7926	0	0	0	0	0	0	0	0	0	0	0	0	0
259	35	1	1	0	0	0	0	0	0	0	0	0	1	1	4	2	1	2	1	0	23.3	53.5	195	571	0.14	7.7	3.7926	0	0	0	0	0	0	0	0	0	0	0	0	0
260	38	1	12	0	0	0	0	0	0	0	0	0	1	1	5	2	1	0	1	0	23.3	53.5	195	571	0.14	7.7	3.7926	0	0	0	0	0	0	0	0	0	0	0	0	0
261	55	1	20	0	0	0	0	0	0	0	0	0	1	1	5	2	1	0	1	0	23.3	53.5	195	571	0.14	7.7	3.7926	0	0	0	0	0	0	0	0	0	0	0	0	0
