# Supplementary material for: Evaluating the role of indoor environmental quality in predicting ocular and general sick building syndrome: insights from the AIRMED project
Source: PeerJ. 2026 Jul 21;14:e21489. doi: 10.7717/peerj.21489 (PMC13398389; doi:10.7717/peerj.21489)
Supplement: Supplemental Information 2 [file peerj-14-21489-s002.xlsx]

## Sheet: Sheet1
Variable names	Description
record_id	Participant ID
age	Age (years)
sex	(0) Female (1) Male
work_duration_year	Duration in current position (years)
eye_equipment	Do you use any visual aids? (0) No (1) Eyeglasses (2) Contact lenses
smoking	(0) Never smoked (1) Former smoker (2) Current smoker
underlying_disease	Any underlying disease (0) No (1) Yes
pterygium_or_pinguecula	Pinguecula/Pterygium (0) No (1) Yes
allergic_rhinitis	Allergic rhinitis (0) No (1) Yes
sinusitis	Sinusitis (0) No (1) Yes
asthma	Asthma (0) No (1) Yes
migraine	Migraine (0) No (1) Yes
chronic_msk_pain	Chronic myalgia (0) No (1) Yes
sensitive_to_smoke	Do you think you are sensitive to the smell of cigarette smoke? (0) No (1) Yes
sensitive_to_chem	Have you noticed that you are sensitive to airborne chemicals at your workplace? (0) No (1) Yes
reg_workhour_wk	During normal working hours, how long do you work in this office? (hour per week)
ot_workhour_wk	On average after regular hours, how much additional time do you work in this office? (hour per week)
computer_use	Does your job require a computer? (0) No (1) Yes
computer_screen_time	Average computer screen times ( hours/day)
repetitive_movement	Do you perform repetitive wrist or shoulder movements while working? (0) No (1) Yes
awkward_postures	Do you work in awkward/poor postures? (0) No (1) Yes
avg_temp	Air temperature (°C)
avg_rh	Relative humidity (%)
avg_light	Environmental lighting (Lux)
avg_co2	Carbon dioxide (ppm)
avg_formaldehyde	Formaldehyde (ppm)
bacteriaCFU_10	Total viable bacterial count (CFU/m3), 1 unit = increasing 10 CFU/m3
room_size_100	Room sizes (m3), 1 unit = increasing 100 m3
eye_irr2	Eye irritation (1) = Every time (3–5 days/week) Often (1–2 days/week) (0) = Sometimes (2–3 times/month) or Rarely (once/month)
dry_eye2	Dry eyes (1) = Every time (3–5 days/week) Often (1–2 days/week) (0) = Sometimes (2–3 times/month) or Rarely (once/month)
tear2	Watery eyes/tearing (1) = Every time (3–5 days/week) Often (1–2 days/week) (0) = Sometimes (2–3 times/month) or Rarely (once/month)
itc_eye2	Itchy eyes (1) = Every time (3–5 days/week) Often (1–2 days/week) (0) = Sometimes (2–3 times/month) or Rarely (once/month)
red_eye2	Red eyes (1) = Every time (3–5 days/week) Often (1–2 days/week) (0) = Sometimes (2–3 times/month) or Rarely (once/month)
eye_sbs2	Having Eye SBS Symptoms (1) Yes (0) No
headache2	Headache (1) = Every time (3–5 days/week) Often (1–2 days/week) (0) = Sometimes (2–3 times/month) or Rarely (once/month)
heavy_head2	Light-headedness (1) = Every time (3–5 days/week) Often (1–2 days/week) (0) = Sometimes (2–3 times/month) or Rarely (once/month)
dizziness2	Dizziness/vertigo (1) = Every time (3–5 days/week) Often (1–2 days/week) (0) = Sometimes (2–3 times/month) or Rarely (once/month)
nausea2	Nausea (1) = Every time (3–5 days/week) Often (1–2 days/week) (0) = Sometimes (2–3 times/month) or Rarely (once/month)
fatique2	Fatigue/tiredness (1) = Every time (3–5 days/week) Often (1–2 days/week) (0) = Sometimes (2–3 times/month) or Rarely (once/month)
diff_con2	Poor concentration at work (1) = Every time (3–5 days/week) Often (1–2 days/week) (0) = Sometimes (2–3 times/month) or Rarely (once/month)
gen_sbs	Having General SBS Symptoms (1) Yes (0) No
